# Supplementary material for: Autoimmunity as a Driving Force of Cognitive Evolution
Source: Front Neurosci. 2017 Oct 26;11:582. doi: 10.3389/fnins.2017.00582 (PMC5662758; doi:10.3389/fnins.2017.00582)
Supplement: Supplementary file 1 [file DataSheet1.XLSX]

## Sheet: Legend 
A survey of the EMBL data base of GWAS (the “GWAS catalog”, https://www.ebi.ac.uk/gwas/home), was performed in order to list the known genetic associations between polymorphisms of MHC class II genes and brain-related disorders or traits. HLA pseudogenes identified as such in the NCBI (National Center for Biotechnology Information) “Gene” database (https://www.ncbi.nlm.nih.gov/gene/) were exclude…
Column 1 = PubMed Identifier (PMID)
Column 2 = first author of the refered study
Column 3 = publication journal
Column 4 = name of the study
Column 5 = disease or trait associated with the corresponding HLA gene

## Sheet: HLA-DRA
PUBMEDID	FIRST AUTHOR	JOURNAL	STUDY	DISEASE/TRAIT
17660530	Hafler DA	N Engl J Med	Risk alleles for multiple sclerosis identified by a genomewide study.	Multiple sclerosis
23472185	Mero IL	PLoS One	Oligoclonal band status in Scandinavian multiple sclerosis patients is associated with specific genetic risk alleles.	Multiple sclerosis (OCB status)
26450422	DeLorenze GN	J Infect Dis	Polymorphisms In HLA Class II Genes Are Associated With Susceptibility To Staphylococcus aureus Infection In A Caucasian Population.	Staphylococcus aureus infection
23472185	Mero IL	PLoS One	Oligoclonal band status in Scandinavian multiple sclerosis patients is associated with specific genetic risk alleles.	Multiple sclerosis (OCB status)
23449627	Cousminer DL	Hum Mol Genet	Genome-wide association and longitudinal analyses reveal genetic loci linking pubertal height growth, pubertal timing and childhood adiposity.	Pubertal anthropometrics
24962563	Rubicz R	Genet Epidemiol	Genome-wide genetic and transcriptomic investigation of variation in antibody response to dietary antigens.	Food antigen IgG levels
27927641	Ombrello MJ	Ann Rheum Dis	Genetic architecture distinguishes systemic juvenile idiopathic arthritis from other forms of juvenile idiopathic arthritis: clinical and therapeutic implications.	Systemic juvenile idiopathic arthritis
28008999	Ostrowski J	Sci Rep	Genetic architecture differences between pediatric and adult-onset inflammatory bowel diseases in the Polish population.	Ulcerative colitis
28107422	de Vries PS	PLoS One	Comparison of HapMap and 1000 Genomes Reference Panels in a Large-Scale Genome-Wide Association Study.	Fibrinogen levels
28424481	Sugiura-Ogasawara M	J Hum Genet	The first genome-wide association study identifying new susceptibility loci for obstetric antiphospholipid syndrome.	Obstetric antiphospholipid syndrome
28062665	Kawashima M	Hum Mol Genet	Genome-wide association studies identify PRKCB as a novel genetic susceptibility locus for primary biliary cholangitis in the Japanese population.	Primary biliary cholangitis
21779181	Gorlova O	PLoS Genet	Identification of novel genetic markers associated with clinical phenotypes of systemic sclerosis through a genome-wide association strategy.	Systemic sclerosis
21804548	Hirota T	Nat Genet	Genome-wide association study identifies three new susceptibility loci for adult asthma in the Japanese population.	Asthma
20711177	Hamza TH	Nat Genet	Common genetic variation in the HLA region is associated with late-onset sporadic Parkinson's disease.	Parkinson's disease
22541561	Zhao H	Am J Hum Genet	A genome-wide association study reveals that variants within the HLA region are associated with risk for nonobstructive azoospermia.	Non-obstructive azoospermia
22086417	Cozen W	Blood	A genome-wide meta-analysis of nodular sclerosing Hodgkin lymphoma identifies risk loci at 6p21.32.	Nodular sclerosis Hodgkin lymphoma
22086417	Cozen W	Blood	A genome-wide meta-analysis of nodular sclerosing Hodgkin lymphoma identifies risk loci at 6p21.32.	Nodular sclerosis Hodgkin lymphoma
28130311	Tan W	Gut	Genome-wide association study identiï¬es HLA-DR variants conferring risk of HBV-related acute-on-chronic liver failure.	Acute-on-chronic liver failure in hepatitis B
19287509	Cui J	Mol Med	Genome-wide association study of determinants of anti-cyclic citrullinated peptide antibody titer in adults with rheumatoid arthritis.	Anti-cyclic Citrullinated Peptide Antibody
19525953	De Jager PL	Nat Genet	Meta-analysis of genome scans and replication identify CD6, IRF8 and TNFRSF1A as new multiple sclerosis susceptibility loci.	Multiple sclerosis
19820697	Soranzo N	Nat Genet	A genome-wide meta-analysis identifies 22 loci associated with eight hematological parameters in the HaemGen consortium.	Hematological parameters
21764829	Png E	Hum Mol Genet	A genome-wide association study of hepatitis B vaccine response in an Indonesian population reveals multiple independent risk variants in the HLA region.	Hepatitis B vaccine response
21602797	Wright FA	Nat Genet	Genome-wide association and linkage identify modifier loci of lung disease severity in cystic fibrosis at 11p13 and 20q13.2.	Cystic fibrosis severity
22190364	Patsopoulos NA	Ann Neurol	Genome-wide meta-analysis identifies novel multiple sclerosis susceptibility loci.	Multiple sclerosis
24282030	Pan L	Hum Mol Genet	A genome-wide association study identifies polymorphisms in the HLA-DR region associated with non-response to hepatitis B vaccination in Chinese Han populations.	Hepatitis B vaccine response
20410501	Jin Y	N Engl J Med	Variant of TYR and autoimmunity susceptibility loci in generalized vitiligo.	Vitiligo
24282030	Pan L	Hum Mol Genet	A genome-wide association study identifies polymorphisms in the HLA-DR region associated with non-response to hepatitis B vaccination in Chinese Han populations.	Hepatitis B vaccine response
23028341	Yang X	PLoS Genet	Genome-wide association study for serum complement C3 and C4 levels in healthy Chinese subjects.	Complement C3 and C4 levels
23028341	Yang X	PLoS Genet	Genome-wide association study for serum complement C3 and C4 levels in healthy Chinese subjects.	Complement C3 and C4 levels
23321320	Urabe Y	J Hepatol	A genome-wide association study of HCV-induced liver cirrhosis in the Japanese population identifies novel susceptibility loci at the MHC region.	Hepatitis C induced liver cirrhosis
23321320	Urabe Y	J Hepatol	A genome-wide association study of HCV-induced liver cirrhosis in the Japanese population identifies novel susceptibility loci at the MHC region.	Hepatitis C induced liver cirrhosis
23321320	Urabe Y	J Hepatol	A genome-wide association study of HCV-induced liver cirrhosis in the Japanese population identifies novel susceptibility loci at the MHC region.	Hepatitis C induced liver cirrhosis
24837172	Juyal G	Gut	Genome-wide association scan in north Indians reveals three novel HLA-independent risk loci for ulcerative colitis.	Ulcerative colitis
25186300	Terao C	Arthritis Rheumatol	An association between anti-nuclear antibody and HLA class II locus and heterogeneous characteristics of staining patterns: The Nagahama Study.	Antinuclear antibody levels
28041642	Carmona FD	Am J Hum Genet	A Genome-wide Association Study Identifies Risk Alleles in Plasminogen and P4HA2 Associated with Giant Cell Arteritis.	Giant cell arteritis
26819262	Zhou Y	Mult Scler	Genetic loci for Epstein-Barr virus nuclear antigen-1 are associated with risk of multiple sclerosis.	Epstein Barr virus nuclear antigen 1 IgG levels
26819262	Zhou Y	Mult Scler	Genetic loci for Epstein-Barr virus nuclear antigen-1 are associated with risk of multiple sclerosis.	Epstein Barr virus nuclear antigen 1 IgG levels
27286809	Ligthart S	BMC Genomics	Bivariate genome-wide association study identifies novel pleiotropic loci for lipids and inflammation.	C-reactive protein levels or HDL-cholesterol levels (pleiotropy)
28008999	Ostrowski J	Sci Rep	Genetic architecture differences between pediatric and adult-onset inflammatory bowel diseases in the Polish population.	Ulcerative colitis
28008999	Ostrowski J	Sci Rep	Genetic architecture differences between pediatric and adult-onset inflammatory bowel diseases in the Polish population.	Inflammatory bowel disease
28008999	Ostrowski J	Sci Rep	Genetic architecture differences between pediatric and adult-onset inflammatory bowel diseases in the Polish population.	Inflammatory bowel disease
28334899	Spracklen CN	Hum Mol Genet	Association analyses of East Asian individuals and trans-ancestry analyses with European individuals reveal new loci associated with cholesterol and triglyceride levels.	Total cholesterol levels
23028483	Ramasamy A	PLoS One	Genome-wide association studies of asthma in population-based cohorts confirm known and suggested loci and identify an additional association near HLA.	Asthma
18836448	Franke A	Nat Genet	Sequence variants in IL10, ARPC2 and multiple other loci contribute to ulcerative colitis susceptibility.	Ulcerative colitis
19122664	Silverberg MS	Nat Genet	Ulcerative colitis-risk loci on chromosomes 1p36 and 12q15 found by genome-wide association study.	Ulcerative colitis
20686565	Teslovich TM	Nature	Biological, clinical and population relevance of 95 loci for blood lipids.	LDL cholesterol
20686565	Teslovich TM	Nature	Biological, clinical and population relevance of 95 loci for blood lipids.	Cholesterol, total
21297633	Anderson CA	Nat Genet	Meta-analysis identifies 29 additional ulcerative colitis risk loci, increasing the number of confirmed associations to 47.	Ulcerative colitis
22451204	Pankratz N	Ann Neurol	Meta-analysis of Parkinson's disease: identification of a novel locus, RIT2.	Parkinson's disease
20159113	Jakkula E	Am J Hum Genet	Genome-wide association study in a high-risk isolate for multiple sclerosis reveals associated variants in STAT3 gene.	Multiple sclerosis
20228798	Franke A	Nat Genet	Genome-wide association study for ulcerative colitis identifies risk loci at 7q22 and 22q13 (IL17REL).	Ulcerative colitis
23850713	Yang SK	Gut	Genome-wide association study of Crohn's disease in Koreans revealed three new susceptibility loci and common attributes of genetic susceptibility across ethnic populations.	Crohn's disease
24097068	Willer CJ	Nat Genet	Discovery and refinement of loci associated with lipid levels.	LDL cholesterol
24097068	Willer CJ	Nat Genet	Discovery and refinement of loci associated with lipid levels.	Cholesterol, total
23535732	Eeles RA	Nat Genet	Identification of 23 new prostate cancer susceptibility loci using the iCOGS custom genotyping array.	Prostate cancer
24511991	Hill-Burns EM	BMC Genomics	Identification of a novel Parkinson's disease locus via stratified genome-wide association study.	Parkinson's disease
24511991	Hill-Burns EM	BMC Genomics	Identification of a novel Parkinson's disease locus via stratified genome-wide association study.	Parkinson's disease
23128233	Jostins L	Nature	Host-microbe interactions have shaped the genetic architecture of inflammatory bowel disease.	Ulcerative colitis
25305756	Kiryluk K	Nat Genet	Discovery of new risk loci for IgA nephropathy implicates genes involved in immunity against intestinal pathogens.	IgA nephropathy
25673412	Shungin D	Nature	New genetic loci link adipose and insulin biology to body fat distribution.	Waist-to-hip ratio adjusted for body mass index
25673412	Shungin D	Nature	New genetic loci link adipose and insulin biology to body fat distribution.	Waist-to-hip ratio adjusted for body mass index
25673412	Shungin D	Nature	New genetic loci link adipose and insulin biology to body fat distribution.	Waist-to-hip ratio adjusted for body mass index
25673412	Shungin D	Nature	New genetic loci link adipose and insulin biology to body fat distribution.	Waist-to-hip ratio adjusted for body mass index
25673412	Shungin D	Nature	New genetic loci link adipose and insulin biology to body fat distribution.	Waist-to-hip ratio adjusted for body mass index
25673412	Shungin D	Nature	New genetic loci link adipose and insulin biology to body fat distribution.	Waist-to-hip ratio adjusted for body mass index
25305756	Kiryluk K	Nat Genet	Discovery of new risk loci for IgA nephropathy implicates genes involved in immunity against intestinal pathogens.	IgA nephropathy
25305756	Kiryluk K	Nat Genet	Discovery of new risk loci for IgA nephropathy implicates genes involved in immunity against intestinal pathogens.	IgA nephropathy
25616667	Goris A	Brain	Genetic variants are major determinants of CSF antibody levels in multiple sclerosis.	Oligoclonal band status in multiple sclerosis
26151496	Chen PL	Nat Commun	Genetic determinants of antithyroid drug-induced agranulocytosis by human leukocyte antigen genotyping and genome-wide association study.	Thionamide-induced agranulocytosis in Graves' disease
26039976	Wei Z	Sci Rep	Genome-Wide Association Studies of HIV-1 Host Control in Ethnically Diverse Chinese Populations.	HIV-1 viral setpoint
24097066	Li Y	Nat Genet	A genome-wide association study in Han Chinese identifies a susceptibility locus for primary Sjogren's syndrome at 7q11.23.	Sjögren's syndrome
23850713	Yang SK	Gut	Genome-wide association study of Crohn's disease in Koreans revealed three new susceptibility loci and common attributes of genetic susceptibility across ethnic populations.	Crohn's disease
24943344	Ferrari R	Lancet Neurol	Frontotemporal dementia and its subtypes: a genome-wide association study.	Frontotemporal dementia
25108386	Hou S	Nat Genet	Genome-wide association analysis of Vogt-Koyanagi-Harada syndrome identifies two new susceptibility loci at 1p31.2 and 10q21.3.	Vogt-Koyanagi-Harada syndrome
26417704	Corvol H	Nat Commun	Genome-wide association meta-analysis identifies five modifier loci of lung disease severity in cystic fibrosis.	Lung disease severity in cystic fibrosis
26417704	Corvol H	Nat Commun	Genome-wide association meta-analysis identifies five modifier loci of lung disease severity in cystic fibrosis.	Lung disease severity in cystic fibrosis
26417704	Corvol H	Nat Commun	Genome-wide association meta-analysis identifies five modifier loci of lung disease severity in cystic fibrosis.	Lung disease severity in cystic fibrosis
26417704	Corvol H	Nat Commun	Genome-wide association meta-analysis identifies five modifier loci of lung disease severity in cystic fibrosis.	Lung disease severity in cystic fibrosis
26417704	Corvol H	Nat Commun	Genome-wide association meta-analysis identifies five modifier loci of lung disease severity in cystic fibrosis.	Lung disease severity in cystic fibrosis
19458352	Hirschfield GM	N Engl J Med	Primary biliary cirrhosis associated with HLA, IL12A, and IL12RB2 variants.	Primary biliary cholangitis
19458352	Hirschfield GM	N Engl J Med	Primary biliary cirrhosis associated with HLA, IL12A, and IL12RB2 variants.	Primary biliary cholangitis
26819262	Zhou Y	Mult Scler	Genetic loci for Epstein-Barr virus nuclear antigen-1 are associated with risk of multiple sclerosis.	Epstein Barr virus nuclear antigen 1 IgG levels
26819262	Zhou Y	Mult Scler	Genetic loci for Epstein-Barr virus nuclear antigen-1 are associated with risk of multiple sclerosis.	Epstein Barr virus nuclear antigen 1 IgG levels
28067908	de Lange KM	Nat Genet	Genome-wide association study implicates immune activation of multiple integrin genes in inflammatory bowel disease.	Ulcerative colitis
28067908	de Lange KM	Nat Genet	Genome-wide association study implicates immune activation of multiple integrin genes in inflammatory bowel disease.	Inflammatory bowel disease
28334899	Spracklen CN	Hum Mol Genet	Association analyses of East Asian individuals and trans-ancestry analyses with European individuals reveal new loci associated with cholesterol and triglyceride levels.	LDL cholesterol levels
19430480	Barrett JC	Nat Genet	Genome-wide association study and meta-analysis find that over 40 loci affect risk of type 1 diabetes.	Type 1 diabetes
25217961	Al Olama AA	Nat Genet	A meta-analysis of 87,040 individuals identifies 23 new susceptibility loci for prostate cancer.	Prostate cancer
25217961	Al Olama AA	Nat Genet	A meta-analysis of 87,040 individuals identifies 23 new susceptibility loci for prostate cancer.	Prostate cancer
21037568	Enciso-Mora V	Nat Genet	A genome-wide association study of Hodgkin's lymphoma identifies new susceptibility loci at 2p16.1 (REL), 8q24.21 and 10p14 (GATA3).	Hodgkin's lymphoma
22286212	Urayama KY	J Natl Cancer Inst	Genome-wide association study of classical Hodgkin lymphoma and Epstein-Barr virus status-defined subgroups.	Hodgkin's lymphoma
23349640	Vijai J	PLoS Genet	Susceptibility loci associated with specific and shared subtypes of lymphoid malignancies.	Lymphoma

## Sheet: HLADRB1
PUBMEDID	FIRST AUTHOR	JOURNAL	STUDY	DISEASE/TRAIT
26028593	Li M	Nat Commun	Identification of new susceptibility loci for IgA nephropathy in Han Chinese.	IgA nephropathy
24871463	Armstrong DL	Genes Immun	GWAS identifies novel SLE susceptibility genes and explains the association of the HLA region.	Systemic lupus erythematosus
26562150	Seldin MF	Mol Med	Genome-wide Association Study of Late-Onset Myasthenia Gravis: Confirmation of TNFRSF11A, and Identification of ZBTB10 and Three Distinct HLA Associations.	Late-onset myasthenia gravis
26562150	Seldin MF	Mol Med	Genome-wide Association Study of Late-Onset Myasthenia Gravis: Confirmation of TNFRSF11A, and Identification of ZBTB10 and Three Distinct HLA Associations.	Late-onset myasthenia gravis
26562150	Seldin MF	Mol Med	Genome-wide Association Study of Late-Onset Myasthenia Gravis: Confirmation of TNFRSF11A, and Identification of ZBTB10 and Three Distinct HLA Associations.	Late-onset myasthenia gravis
26562150	Seldin MF	Mol Med	Genome-wide Association Study of Late-Onset Myasthenia Gravis: Confirmation of TNFRSF11A, and Identification of ZBTB10 and Three Distinct HLA Associations.	Late-onset myasthenia gravis
25987243	Parham LR	Pharmacogenomics J	Comprehensive genome-wide evaluation of lapatinib-induced liver injury yields a single genetic signal centered on known risk allele HLA-DRB1*07:01.	Lapatinib-induced hepatotoxicity
25987243	Parham LR	Pharmacogenomics J	Comprehensive genome-wide evaluation of lapatinib-induced liver injury yields a single genetic signal centered on known risk allele HLA-DRB1*07:01.	Lapatinib-induced hepatotoxicity
23291585	Fakiola M	Nat Genet	Common variants in the HLA-DRB1-HLA-DQA1 HLA class II region are associated with susceptibility to visceral leishmaniasis.	Leishmaniasis (visceral)
25643325	Renton AE	JAMA Neurol	A Genome-wide Association Study of Myasthenia Gravis.	Myasthenia gravis
25188341	Beecham GW	PLoS Genet	Genome-Wide Association Meta-analysis of Neuropathologic Features of Alzheimer's Disease and Related Dementias.	Neurofibrillary tangles
17804836	Plenge RM	N Engl J Med	TRAF1-C5 as a risk locus for rheumatoid arthritis--a genomewide study.	Rheumatoid arthritis
19525955	Bahlo	Nat Genet	Genome-wide association study identifies new multiple sclerosis susceptibility loci on chromosomes 12 and 20.	Multiple sclerosis
20694011	Ferreira RC	Nat Genet	Association of IFIH1 and other autoimmunity risk alleles with selective IgA deficiency.	Immunoglobulin A
21502966	Weber F	Pharmacogenomics J	Single-nucleotide polymorphisms in HLA- and non-HLA genes associated with the development of antibodies to interferon-&#x003b2; therapy in multiple sclerosis patients.	Response to interferon beta therapy
22197929	Yu XQ	Nat Genet	A genome-wide association study in Han Chinese identifies multiple susceptibility loci for IgA nephropathy.	IgA nephropathy
24282030	Pan L	Hum Mol Genet	A genome-wide association study identifies polymorphisms in the HLA-DR region associated with non-response to hepatitis B vaccination in Chinese Han populations.	Hepatitis B vaccine response
19838193	Han JW	Nat Genet	Genome-wide association study in a Chinese Han population identifies nine new susceptibility loci for systemic lupus erythematosus.	Systemic lupus erythematosus
23511034	Yang SK	Inflamm Bowel Dis	Genome-wide association study of ulcerative colitis in Koreans suggests extensive overlapping of genetic susceptibility with Caucasians.	Ulcerative colitis
24532677	Bossini-Castillo L	Ann Rheum Dis	A genome-wide association study of rheumatoid arthritis without antibodies against citrullinated peptides.	Rheumatoid arthritis (ACPA-negative)
25383971	Dunstan SJ	Nat Genet	Variation at HLA-DRB1 is associated with resistance to enteric fever.	Enteric fever
26891255	Jung ES	Inflamm Bowel Dis	HLA-C*01 is a Risk Factor for Crohn's Disease.	Crohn's disease
25488688	Pino-Yanes M	J Allergy Clin Immunol	Genome-wide association study and admixture mapping reveal new loci associated with total IgE levels in Latinos.	Serum IgE levels
22493691	Eriksson N	PLoS One	Novel associations for hypothyroidism include known autoimmune risk loci.	Hypothyroidism
26450422	DeLorenze GN	J Infect Dis	Polymorphisms In HLA Class II Genes Are Associated With Susceptibility To Staphylococcus aureus Infection In A Caucasian Population.	Staphylococcus aureus infection
27182965	Pickrell JK	Nat Genet	Detection and interpretation of shared genetic influences on 42 human traits.	Childhood ear infection
28135244	Warren HR	Nat Genet	Genome-wide association analysis identifies novel blood pressure loci and offers biological insights into cardiovascular risk.	Diastolic blood pressure
17554300	WTCCC	Nature	Genome-wide association study of 14,000 cases of seven common diseases and 3,000 shared controls.	Rheumatoid arthritis
21779181	Gorlova O	PLoS Genet	Identification of novel genetic markers associated with clinical phenotypes of systemic sclerosis through a genome-wide association strategy.	Systemic sclerosis
21699788	Okada Y	Gastroenterology	HLA-Cw*1202-B*5201-DRB1*1502 haplotype increases risk for ulcerative colitis but reduces risk for Crohn's disease.	Ulcerative colitis or Crohn's disease
23212062	Fanous AH	Am J Psychiatry	Genome-wide association study of clinical dimensions of schizophrenia: polygenic effect on disorganized symptoms.	Schizophrenia
23273568	Yang W	Am J Hum Genet	Meta-analysis followed by replication identifies loci in or near CDKN1B, TET3, CD80, DRAM1, and ARID5B as associated with systemic lupus erythematosus in Asians.	Systemic lupus erythematosus
25108386	Hou S	Nat Genet	Genome-wide association analysis of Vogt-Koyanagi-Harada syndrome identifies two new susceptibility loci at 1p31.2 and 10q21.3.	Vogt-Koyanagi-Harada syndrome
25616667	Goris A	Brain	Genetic variants are major determinants of CSF antibody levels in multiple sclerosis.	Immunoglobulin G index levels in multiple sclerosis
25616667	Goris A	Brain	Genetic variants are major determinants of CSF antibody levels in multiple sclerosis.	Oligoclonal band status in multiple sclerosis
25987243	Parham LR	Pharmacogenomics J	Comprehensive genome-wide evaluation of lapatinib-induced liver injury yields a single genetic signal centered on known risk allele HLA-DRB1*07:01.	Lapatinib-induced hepatotoxicity
25616667	Goris A	Brain	Genetic variants are major determinants of CSF antibody levels in multiple sclerosis.	Oligoclonal band status in multiple sclerosis
23326239	Rubicz R	PLoS Genet	A genome-wide integrative genomic study localizes genetic factors influencing antibodies against Epstein-Barr virus nuclear antigen 1 (EBNA-1).	Epstein-Barr virus immune response (EBNA-1)
23482656	Chen D	J Natl Cancer Inst	Genome-wide association study of susceptibility loci for cervical cancer.	Cervical cancer
24097066	Li Y	Nat Genet	A genome-wide association study in Han Chinese identifies a susceptibility locus for primary Sjogren's syndrome at 7q11.23.	Sj├Âgren's syndrome
23850713	Yang SK	Gut	Genome-wide association study of Crohn's disease in Koreans revealed three new susceptibility loci and common attributes of genetic susceptibility across ethnic populations.	Crohn's disease
25030430	Zignego AL	Genes Immun	Genome-wide association study of hepatitis C virus- and cryoglobulin-related vasculitis.	Mixed cryoglobulinemia vasculitis in chronic hepatitis C infection
22086417	Cozen W	Blood	A genome-wide meta-analysis of nodular sclerosing Hodgkin lymphoma identifies risk loci at 6p21.32.	Nodular sclerosis Hodgkin lymphoma
22086417	Cozen W	Blood	A genome-wide meta-analysis of nodular sclerosing Hodgkin lymphoma identifies risk loci at 6p21.32.	Nodular sclerosis Hodgkin lymphoma
28076899	Taylor KE	Arthritis Rheumatol	Genome-Wide Association Analysis Reveals Genetic Heterogeneity of Sj├Âgren's Syndrome According to Ancestry.	Sj├Âgren's syndrome
28076899	Taylor KE	Arthritis Rheumatol	Genome-Wide Association Analysis Reveals Genetic Heterogeneity of Sj├Âgren's Syndrome According to Ancestry.	Sj├Âgren's syndrome
18576341	Behrens EM	Arthritis Rheum	Association of the TRAF1-C5 locus on chromosome 9 with juvenile idiopathic arthritis.	Arthritis (juvenile idiopathic)
18758464	Kugathasan S	Nat Genet	Loci on 20q13 and 21q22 are associated with pediatric-onset inflammatory bowel disease.	Inflammatory bowel disease
18941528	Comabella M	PLoS One	Identification of a novel risk locus for multiple sclerosis at 13q31.3 by a pooled genome-wide scan of 500,000 single nucleotide polymorphisms.	Multiple sclerosis
19525953	De Jager PL	Nat Genet	Meta-analysis of genome scans and replication identify CD6, IRF8 and TNFRSF1A as new multiple sclerosis susceptibility loci.	Multiple sclerosis
20598377	Nischwitz S	J Neuroimmunol	Evidence for VAV2 and ZNF433 as susceptibility genes for multiple sclerosis.	Multiple sclerosis
20694011	Ferreira RC	Nat Genet	Association of IFIH1 and other autoimmunity risk alleles with selective IgA deficiency.	Immunoglobulin A
21399633	Gharavi AG	Nat Genet	Genome-wide association study identifies susceptibility loci for IgA nephropathy.	Nephropathy
21452313	Freudenberg J	Arthritis Rheum	Genome-wide association study of rheumatoid arthritis in Koreans: population-specific loci as well as overlap with European susceptibility loci.	Rheumatoid arthritis
21570397	Lucena MI	Gastroenterology	Susceptibility to amoxicillin-clavulanate-induced liver injury is influenced by multiple HLA class I and II alleles.	Drug-induced liver injury (amoxicillin-clavulanate)
22190364	Patsopoulos NA	Ann Neurol	Genome-wide meta-analysis identifies novel multiple sclerosis susceptibility loci.	Multiple sclerosis
22658931	Pajewski NM	Vaccine	A genome-wide association study of host genetic determinants of the antibody response to Anthrax Vaccine Adsorbed.	Immune response to anthrax vaccine
20512145	Bei JX	Nat Genet	A genome-wide association study of nasopharyngeal carcinoma identifies three new susceptibility loci.	Nasopharyngeal carcinoma
20453840	Sanna S	Nat Genet	Variants within the immunoregulatory CBLB gene are associated with multiple sclerosis.	Multiple sclerosis
20453841	Kochi Y	Nat Genet	A regulatory variant in CCR6 is associated with rheumatoid arthritis susceptibility.	Rheumatoid arthritis
23472185	Mero IL	PLoS One	Oligoclonal band status in Scandinavian multiple sclerosis patients is associated with specific genetic risk alleles.	Multiple sclerosis (OCB status)
23472185	Mero IL	PLoS One	Oligoclonal band status in Scandinavian multiple sclerosis patients is associated with specific genetic risk alleles.	Multiple sclerosis (OCB status)
24449572	Orozco G	Arthritis Rheumatol	Novel rheumatoid arthritis susceptibility locus at 22q12 identified in an extended UK genome-wide association study.	Rheumatoid arthritis
25710614	Hong X	Nat Commun	Genome-wide association study identifies peanut allergy-specific loci and evidence of epigenetic mediation in US children.	Peanut allergy
26028593	Li M	Nat Commun	Identification of new susceptibility loci for IgA nephropathy in Han Chinese.	IgA nephropathy
25129146	Wu C	Nat Genet	Joint analysis of three genome-wide association studies of esophageal squamous cell carcinoma in Chinese populations.	Esophageal squamous cell carcinoma
25642632	Liu H	Nat Genet	Discovery of six new susceptibility loci and analysis of pleiotropic effects in leprosy.	Leprosy
26450422	DeLorenze GN	J Infect Dis	Polymorphisms In HLA Class II Genes Are Associated With Susceptibility To Staphylococcus aureus Infection In A Caucasian Population.	Skin and soft tissue Staphylococcus aureus infection
26606652	Alarcon-Riquelme ME	Arthritis Rheumatol	GWAS in an Amerindian ancestry population reveals novel systemic lupus erythematosus risk loci and the role of European admixture.	Systemic lupus erythematosus
26606652	Alarcon-Riquelme ME	Arthritis Rheumatol	GWAS in an Amerindian ancestry population reveals novel systemic lupus erythematosus risk loci and the role of European admixture.	Systemic lupus erythematosus
28041642	Carmona FD	Am J Hum Genet	A Genome-wide Association Study Identifies Risk Alleles in Plasminogen and P4HA2 Associated with Giant Cell Arteritis.	Giant cell arteritis
26819262	Zhou Y	Mult Scler	Genetic loci for Epstein-Barr virus nuclear antigen-1 are associated with risk of multiple sclerosis.	Epstein Barr virus nuclear antigen 1 IgG levels
26819262	Zhou Y	Mult Scler	Genetic loci for Epstein-Barr virus nuclear antigen-1 are associated with risk of multiple sclerosis.	Epstein Barr virus nuclear antigen 1 IgG levels
26819262	Zhou Y	Mult Scler	Genetic loci for Epstein-Barr virus nuclear antigen-1 are associated with risk of multiple sclerosis.	Epstein Barr virus nuclear antigen 1 IgG levels
26819262	Zhou Y	Mult Scler	Genetic loci for Epstein-Barr virus nuclear antigen-1 are associated with risk of multiple sclerosis.	Epstein Barr virus nuclear antigen 1 IgG levels
26819262	Zhou Y	Mult Scler	Genetic loci for Epstein-Barr virus nuclear antigen-1 are associated with risk of multiple sclerosis.	Epstein Barr virus nuclear antigen 1 IgG levels
27436580	Cui Q	Hum Mol Genet	An Extended Genome-Wide Association Study Identifies Novel Susceptibility Loci for Nasopharyngeal Carcinoma.	Nasopharyngeal carcinoma
27723758	Bronson PG	Nat Genet	Common variants at PVT1, ATG13-AMBRA1, AHI1 and CLEC16A are associated with selective IgA deficiency.	Selective IgA deficiency
28029757	Merkel PA	Arthritis Rheumatol	Identification of functional and expression polymorphisms associated with risk for anti-neutrophil cytoplasmic autoantibody-associated vasculitis.	Antineutrophil cytoplasmic antibody-associated vasculitis
28062665	Kawashima M	Hum Mol Genet	Genome-wide association studies identify PRKCB as a novel genetic susceptibility locus for primary biliary cholangitis in the Japanese population.	Primary biliary cholangitis
22807686	Li S	PLoS Genet	GWAS identifies novel susceptibility loci on 6p21.32 and 21q21.3 for hepatocellular carcinoma in chronic hepatitis B virus carriers.	Hepatocellular carcinoma
24162737	European Alzheimer's Disease Initiative (EADI)	Nat Genet	Meta-analysis of 74,046 individuals identifies 11 new susceptibility loci for Alzheimer's disease.	Alzheimer's disease (late onset)
26482879	Paternoster L	Nat Genet	Multi-ancestry genome-wide association study of 21,000 cases and 95,000 controls identifies new risk loci for atopic dermatitis.	Atopic dermatitis
18794853	Raychaudhuri S	Nat Genet	Common variants at CD40 and other loci confer risk of rheumatoid arthritis.	Rheumatoid arthritis
19122664	Silverberg MS	Nat Genet	Ulcerative colitis-risk loci on chromosomes 1p36 and 12q15 found by genome-wide association study.	Ulcerative colitis
20639878	Singer JB	Nat Genet	A genome-wide study identifies HLA alleles associated with lumiracoxib-related liver injury.	Lumiracoxib-related liver injury
21297633	Anderson CA	Nat Genet	Meta-analysis identifies 29 additional ulcerative colitis risk loci, increasing the number of confirmed associations to 47.	Ulcerative colitis
20018961	Zhang FR	N Engl J Med	Genomewide association study of leprosy.	Leprosy
20453842	Stahl EA	Nat Genet	Genome-wide association study meta-analysis identifies seven new rheumatoid arthritis risk loci.	Rheumatoid arthritis
23850713	Yang SK	Gut	Genome-wide association study of Crohn's disease in Koreans revealed three new susceptibility loci and common attributes of genetic susceptibility across ethnic populations.	Crohn's disease
24204295	Han F	PLoS Genet	Genome wide analysis of narcolepsy in China implicates novel immune loci and reveals changes in association prior to versus after the 2009 H1N1 influenza pandemic.	Narcolepsy (onset before 2009 H1N1 influenza pandemic)
24204295	Han F	PLoS Genet	Genome wide analysis of narcolepsy in China implicates novel immune loci and reveals changes in association prior to versus after the 2009 H1N1 influenza pandemic.	Narcolepsy (onset before 2009 H1N1 influenza pandemic)
23535732	Eeles RA	Nat Genet	Identification of 23 new prostate cancer susceptibility loci using the iCOGS custom genotyping array.	Prostate cancer
24390342	Okada Y	Nature	Genetics of rheumatoid arthritis contributes to biology and drug discovery.	Rheumatoid arthritis
24390342	Okada Y	Nature	Genetics of rheumatoid arthritis contributes to biology and drug discovery.	Rheumatoid arthritis
24390342	Okada Y	Nature	Genetics of rheumatoid arthritis contributes to biology and drug discovery.	Rheumatoid arthritis
23128233	Jostins L	Nature	Host-microbe interactions have shaped the genetic architecture of inflammatory bowel disease.	Ulcerative colitis
23266558	Yamazaki K	Gastroenterology	A genome-wide association study identifies 2 susceptibility Loci for Crohn's disease in a Japanese population.	Crohn's disease
25305756	Kiryluk K	Nat Genet	Discovery of new risk loci for IgA nephropathy implicates genes involved in immunity against intestinal pathogens.	IgA nephropathy
25305756	Kiryluk K	Nat Genet	Discovery of new risk loci for IgA nephropathy implicates genes involved in immunity against intestinal pathogens.	IgA nephropathy
25305756	Kiryluk K	Nat Genet	Discovery of new risk loci for IgA nephropathy implicates genes involved in immunity against intestinal pathogens.	IgA nephropathy
25305756	Kiryluk K	Nat Genet	Discovery of new risk loci for IgA nephropathy implicates genes involved in immunity against intestinal pathogens.	IgA nephropathy
25305756	Kiryluk K	Nat Genet	Discovery of new risk loci for IgA nephropathy implicates genes involved in immunity against intestinal pathogens.	IgA nephropathy
25305756	Kiryluk K	Nat Genet	Discovery of new risk loci for IgA nephropathy implicates genes involved in immunity against intestinal pathogens.	IgA nephropathy
25305756	Kiryluk K	Nat Genet	Discovery of new risk loci for IgA nephropathy implicates genes involved in immunity against intestinal pathogens.	IgA nephropathy
25305756	Kiryluk K	Nat Genet	Discovery of new risk loci for IgA nephropathy implicates genes involved in immunity against intestinal pathogens.	IgA nephropathy
25305756	Kiryluk K	Nat Genet	Discovery of new risk loci for IgA nephropathy implicates genes involved in immunity against intestinal pathogens.	IgA nephropathy
25305756	Kiryluk K	Nat Genet	Discovery of new risk loci for IgA nephropathy implicates genes involved in immunity against intestinal pathogens.	IgA nephropathy
25305756	Kiryluk K	Nat Genet	Discovery of new risk loci for IgA nephropathy implicates genes involved in immunity against intestinal pathogens.	IgA nephropathy
25305756	Kiryluk K	Nat Genet	Discovery of new risk loci for IgA nephropathy implicates genes involved in immunity against intestinal pathogens.	IgA nephropathy
26192919	Liu JZ	Nat Genet	Association analyses identify 38 susceptibility loci for inflammatory bowel disease and highlight shared genetic risk across populations.	Ulcerative colitis
26192919	Liu JZ	Nat Genet	Association analyses identify 38 susceptibility loci for inflammatory bowel disease and highlight shared genetic risk across populations.	Ulcerative colitis
26959717	Nicoletti P	Pharmacogenet Genomics	HLA-DRB1*16: 01-DQB1*05: 02 is a novel genetic risk factor for flupirtine-induced liver injury.	Drug-induced liver injury
26151496	Chen PL	Nat Commun	Genetic determinants of antithyroid drug-induced agranulocytosis by human leukocyte antigen genotyping and genome-wide association study.	Thionamide-induced agranulocytosis in Graves' disease
25217962	Heap GA	Nat Genet	HLA-DQA1-HLA-DRB1 variants confer susceptibility to pancreatitis induced by thiopurine immunosuppressants.	Response to thiopurine immunosuppressants in inflammatory bowel disease (pancreatitis) (azathioprine and mercaptopurine)
27285765	Chen D	Oncotarget	Pooled analysis of genome-wide association studies of cervical intraepithelial neoplasia 3 (CIN3) identifies a new susceptibility locus.	Cervical cancer
26291516	Miller FW	Genes Immun	Genome-wide association study identifies HLA 8.1 ancestral haplotype alleles as major genetic risk factors for myositis phenotypes.	Myositis
26291516	Miller FW	Genes Immun	Genome-wide association study identifies HLA 8.1 ancestral haplotype alleles as major genetic risk factors for myositis phenotypes.	Myositis
26291516	Miller FW	Genes Immun	Genome-wide association study identifies HLA 8.1 ancestral haplotype alleles as major genetic risk factors for myositis phenotypes.	Myositis
26291516	Miller FW	Genes Immun	Genome-wide association study identifies HLA 8.1 ancestral haplotype alleles as major genetic risk factors for myositis phenotypes.	Myositis
26291516	Miller FW	Genes Immun	Genome-wide association study identifies HLA 8.1 ancestral haplotype alleles as major genetic risk factors for myositis phenotypes.	Myositis
26291516	Miller FW	Genes Immun	Genome-wide association study identifies HLA 8.1 ancestral haplotype alleles as major genetic risk factors for myositis phenotypes.	Myositis
27182965	Pickrell JK	Nat Genet	Detection and interpretation of shared genetic influences on 42 human traits.	Asthma
26819262	Zhou Y	Mult Scler	Genetic loci for Epstein-Barr virus nuclear antigen-1 are associated with risk of multiple sclerosis.	Epstein Barr virus nuclear antigen 1 IgG levels
26819262	Zhou Y	Mult Scler	Genetic loci for Epstein-Barr virus nuclear antigen-1 are associated with risk of multiple sclerosis.	Epstein Barr virus nuclear antigen 1 IgG levels
27182965	Pickrell JK	Nat Genet	Detection and interpretation of shared genetic influences on 42 human traits.	Parkinson's disease
28067908	de Lange KM	Nat Genet	Genome-wide association study implicates immune activation of multiple integrin genes in inflammatory bowel disease.	Ulcerative colitis
28067908	de Lange KM	Nat Genet	Genome-wide association study implicates immune activation of multiple integrin genes in inflammatory bowel disease.	Inflammatory bowel disease
28118524	Saxena R	Arthritis Rheumatol	A multi-national Arab genome-wide association study identifies new genetic associations for Rheumatoid Arthritis.	Rheumatoid arthritis (rheumatoid factor and/or anti-cyclic citrullinated peptide seropositive)
28118524	Saxena R	Arthritis Rheumatol	A multi-national Arab genome-wide association study identifies new genetic associations for Rheumatoid Arthritis.	Rheumatoid arthritis
25987655	Fernandez CA	Blood	Genome-wide analysis links NFATC2 with asparaginase hypersensitivity.	Asparaginase hypersensitivity in acute lymphoblastic leukemia
26956414	Berndt SI	Nat Commun	Meta-analysis of genome-wide association studies discovers multiple loci for chronic lymphocytic leukemia.	Chronic lymphocytic leukemia
17554300	WTCCC	Nature	Genome-wide association study of 14,000 cases of seven common diseases and 3,000 shared controls.	Type 1 diabetes
17632545	Hakonarson H	Nature	A genome-wide association study identifies KIAA0350 as a type 1 diabetes gene.	Type 1 diabetes
18978792	Cooper JD	Nat Genet	Meta-analysis of genome-wide association study data identifies additional type 1 diabetes risk loci.	Type 1 diabetes
19571809	Shi J	Nature	Common variants on chromosome 6p22.1 are associated with schizophrenia.	Schizophrenia
22807686	Li S	PLoS Genet	GWAS identifies novel susceptibility loci on 6p21.32 and 21q21.3 for hepatocellular carcinoma in chronic hepatitis B virus carriers.	Hepatocellular carcinoma
23181788	Lasky-Su J	Clin Exp Allergy	HLA-DQ strikes again: genome-wide association study further confirms HLA-DQ in the diagnosis of asthma among adults.	Asthma
21131588	Slager SL	Blood	Genome-wide association study identifies a novel susceptibility locus at 6p21.3 among familial CLL.	Chronic lymphocytic leukemia
28165464	Law PJ	Nat Commun	Genome-wide association analysis implicates dysregulation of immunity genes in chronic lymphocytic leukaemia.	Chronic lymphocytic leukemia
23349640	Vijai J	PLoS Genet	Susceptibility loci associated with specific and shared subtypes of lymphoid malignancies.	Lymphoma
23349640	Vijai J	PLoS Genet	Susceptibility loci associated with specific and shared subtypes of lymphoid malignancies.	Lymphoma
23349640	Vijai J	PLoS Genet	Susceptibility loci associated with specific and shared subtypes of lymphoid malignancies.	Lymphoma
23349640	Vijai J	PLoS Genet	Susceptibility loci associated with specific and shared subtypes of lymphoid malignancies.	Lymphoma

## Sheet: HLA-DRB5
PUBMEDID	FIRST AUTHOR	JOURNAL	STUDY	DISEASE/TRAIT
25186300	Terao C	Arthritis Rheumatol	An association between anti-nuclear antibody and HLA class II locus and heterogeneous characteristics of staining patterns: The Nagahama Study.	Antinuclear antibody levels
26785701	Wen W	Sci Rep	Genome-wide association studies in East Asians identify new loci for waist-hip ratio and waist circumference.	Waist-to-hip ratio adjusted for body mass index
26785701	Wen W	Sci Rep	Genome-wide association studies in East Asians identify new loci for waist-hip ratio and waist circumference.	Waist-to-hip ratio adjusted for body mass index
26819262	Zhou Y	Mult Scler	Genetic loci for Epstein-Barr virus nuclear antigen-1 are associated with risk of multiple sclerosis.	Epstein Barr virus nuclear antigen 1 IgG levels
26819262	Zhou Y	Mult Scler	Genetic loci for Epstein-Barr virus nuclear antigen-1 are associated with risk of multiple sclerosis.	Epstein Barr virus nuclear antigen 1 IgG levels
28289848	Haralambieva IH	Hum Genet	Genome-wide associations of CD46 and IFI44L genetic variants with neutralizing antibody response to measles vaccine.	Immune response to measles vaccine (measles-induced IFN gamma)
22493691	Eriksson N	PLoS One	Novel associations for hypothyroidism include known autoimmune risk loci.	Hypothyroidism
27182965	Pickrell JK	Nat Genet	Detection and interpretation of shared genetic influences on 42 human traits.	Childhood ear infection
19122664	Silverberg MS	Nat Genet	Ulcerative colitis-risk loci on chromosomes 1p36 and 12q15 found by genome-wide association study.	Ulcerative colitis
21297633	Anderson CA	Nat Genet	Meta-analysis identifies 29 additional ulcerative colitis risk loci, increasing the number of confirmed associations to 47.	Ulcerative colitis
24943344	Ferrari R	Lancet Neurol	Frontotemporal dementia and its subtypes: a genome-wide association study.	Frontotemporal dementia
25108386	Hou S	Nat Genet	Genome-wide association analysis of Vogt-Koyanagi-Harada syndrome identifies two new susceptibility loci at 1p31.2 and 10q21.3.	Vogt-Koyanagi-Harada syndrome
26819262	Zhou Y	Mult Scler	Genetic loci for Epstein-Barr virus nuclear antigen-1 are associated with risk of multiple sclerosis.	Epstein Barr virus nuclear antigen 1 IgG levels
26819262	Zhou Y	Mult Scler	Genetic loci for Epstein-Barr virus nuclear antigen-1 are associated with risk of multiple sclerosis.	Epstein Barr virus nuclear antigen 1 IgG levels
21602797	Wright FA	Nat Genet	Genome-wide association and linkage identify modifier loci of lung disease severity in cystic fibrosis at 11p13 and 20q13.2.	Cystic fibrosis severity
19915573	Asano K	Nat Genet	A genome-wide association study identifies three new susceptibility loci for ulcerative colitis in the Japanese population.	Ulcerative colitis
23511034	Yang SK	Inflamm Bowel Dis	Genome-wide association study of ulcerative colitis in Koreans suggests extensive overlapping of genetic susceptibility with Caucasians.	Ulcerative colitis
25961943	Surakka I	Nat Genet	The impact of low-frequency and rare variants on lipid levels.	Cholesterol, total
25961943	Surakka I	Nat Genet	The impact of low-frequency and rare variants on lipid levels.	LDL cholesterol
20228799	McGovern DP	Nat Genet	Genome-wide association identifies multiple ulcerative colitis susceptibility loci.	Ulcerative colitis
28041642	Carmona FD	Am J Hum Genet	A Genome-wide Association Study Identifies Risk Alleles in Plasminogen and P4HA2 Associated with Giant Cell Arteritis.	Giant cell arteritis
26562150	Seldin MF	Mol Med	Genome-wide Association Study of Late-Onset Myasthenia Gravis: Confirmation of TNFRSF11A, and Identification of ZBTB10 and Three Distinct HLA Associations.	Late-onset myasthenia gravis
27286809	Ligthart S	BMC Genomics	Bivariate genome-wide association study identifies novel pleiotropic loci for lipids and inflammation.	C-reactive protein levels or HDL-cholesterol levels (pleiotropy)
18836448	Franke A	Nat Genet	Sequence variants in IL10, ARPC2 and multiple other loci contribute to ulcerative colitis susceptibility.	Ulcerative colitis
21292315	Nalls MA	Lancet	Imputation of sequence variants for identification of genetic risks for Parkinson's disease: a meta-analysis of genome-wide association studies.	Parkinson's disease
19915572	Barrett JC	Nat Genet	Genome-wide association study of ulcerative colitis identifies three new susceptibility loci, including the HNF4A region.	Ulcerative colitis
20228798	Franke A	Nat Genet	Genome-wide association study for ulcerative colitis identifies risk loci at 7q22 and 22q13 (IL17REL).	Ulcerative colitis
23850713	Yang SK	Gut	Genome-wide association study of Crohn's disease in Koreans revealed three new susceptibility loci and common attributes of genetic susceptibility across ethnic populations.	Crohn's disease
21156761	Padyukov L	Ann Rheum Dis	A genome-wide association study suggests contrasting associations in ACPA-positive versus ACPA-negative rheumatoid arthritis.	Rheumatoid arthritis
23535732	Eeles RA	Nat Genet	Identification of 23 new prostate cancer susceptibility loci using the iCOGS custom genotyping array.	Prostate cancer
24390342	Okada Y	Nature	Genetics of rheumatoid arthritis contributes to biology and drug discovery.	Rheumatoid arthritis
24390342	Okada Y	Nature	Genetics of rheumatoid arthritis contributes to biology and drug discovery.	Rheumatoid arthritis
24390342	Okada Y	Nature	Genetics of rheumatoid arthritis contributes to biology and drug discovery.	Rheumatoid arthritis
24782177	Jiang L	Arthritis Rheumatol	Novel risk loci for rheumatoid arthritis in Han Chinese and congruence with risk variants in Europeans.	Rheumatoid arthritis
24782177	Jiang L	Arthritis Rheumatol	Novel risk loci for rheumatoid arthritis in Han Chinese and congruence with risk variants in Europeans.	Rheumatoid arthritis
23143601	Lan Q	Nat Genet	Genome-wide association analysis identifies new lung cancer susceptibility loci in never-smoking women in Asia.	Lung cancer
26198764	Goes FS	Am J Med Genet B Neuropsychiatr Genet	Genome-wide association study of schizophrenia in Ashkenazi Jews.	Schizophrenia
25188341	Beecham GW	PLoS Genet	Genome-Wide Association Meta-analysis of Neuropathologic Features of Alzheimer's Disease and Related Dementias.	Dementia and core Alzheimer's disease neuropathologic changes
21156761	Padyukov L	Ann Rheum Dis	A genome-wide association study suggests contrasting associations in ACPA-positive versus ACPA-negative rheumatoid arthritis.	Rheumatoid arthritis
24097066	Li Y	Nat Genet	A genome-wide association study in Han Chinese identifies a susceptibility locus for primary Sjogren's syndrome at 7q11.23.	Sjögren's syndrome
23850713	Yang SK	Gut	Genome-wide association study of Crohn's disease in Koreans revealed three new susceptibility loci and common attributes of genetic susceptibility across ethnic populations.	Crohn's disease
26417704	Corvol H	Nat Commun	Genome-wide association meta-analysis identifies five modifier loci of lung disease severity in cystic fibrosis.	Lung disease severity in cystic fibrosis
26417704	Corvol H	Nat Commun	Genome-wide association meta-analysis identifies five modifier loci of lung disease severity in cystic fibrosis.	Lung disease severity in cystic fibrosis
26417704	Corvol H	Nat Commun	Genome-wide association meta-analysis identifies five modifier loci of lung disease severity in cystic fibrosis.	Lung disease severity in cystic fibrosis
26417704	Corvol H	Nat Commun	Genome-wide association meta-analysis identifies five modifier loci of lung disease severity in cystic fibrosis.	Lung disease severity in cystic fibrosis
26417704	Corvol H	Nat Commun	Genome-wide association meta-analysis identifies five modifier loci of lung disease severity in cystic fibrosis.	Lung disease severity in cystic fibrosis
22086417	Cozen W	Blood	A genome-wide meta-analysis of nodular sclerosing Hodgkin lymphoma identifies risk loci at 6p21.32.	Nodular sclerosis Hodgkin lymphoma
22086417	Cozen W	Blood	A genome-wide meta-analysis of nodular sclerosing Hodgkin lymphoma identifies risk loci at 6p21.32.	Nodular sclerosis Hodgkin lymphoma
27182965	Pickrell JK	Nat Genet	Detection and interpretation of shared genetic influences on 42 human traits.	Asthma
27182965	Pickrell JK	Nat Genet	Detection and interpretation of shared genetic influences on 42 human traits.	Parkinson's disease
28067908	de Lange KM	Nat Genet	Genome-wide association study implicates immune activation of multiple integrin genes in inflammatory bowel disease.	Ulcerative colitis
28067908	de Lange KM	Nat Genet	Genome-wide association study implicates immune activation of multiple integrin genes in inflammatory bowel disease.	Inflammatory bowel disease
28118524	Saxena R	Arthritis Rheumatol	A multi-national Arab genome-wide association study identifies new genetic associations for Rheumatoid Arthritis.	Rheumatoid arthritis (rheumatoid factor and/or anti-cyclic citrullinated peptide seropositive)
28118524	Saxena R	Arthritis Rheumatol	A multi-national Arab genome-wide association study identifies new genetic associations for Rheumatoid Arthritis.	Rheumatoid arthritis
23974872	Ripke S	Nat Genet	Genome-wide association analysis identifies 13 new risk loci for schizophrenia.	Schizophrenia
24162737	European Alzheimer's Disease Initiative (EADI)	Nat Genet	Meta-analysis of 74,046 individuals identifies 11 new susceptibility loci for Alzheimer's disease.	Alzheimer's disease (late onset)
23349640	Vijai J	PLoS Genet	Susceptibility loci associated with specific and shared subtypes of lymphoid malignancies.	Lymphoma
21037568	Enciso-Mora V	Nat Genet	A genome-wide association study of Hodgkin's lymphoma identifies new susceptibility loci at 2p16.1 (REL), 8q24.21 and 10p14 (GATA3).	Hodgkin's lymphoma
21131588	Slager SL	Blood	Genome-wide association study identifies a novel susceptibility locus at 6p21.3 among familial CLL.	Chronic lymphocytic leukemia
22286212	Urayama KY	J Natl Cancer Inst	Genome-wide association study of classical Hodgkin lymphoma and Epstein-Barr virus status-defined subgroups.	Hodgkin's lymphoma
24149102	Frampton M	Nat Commun	Variation at 3p24.1 and 6q23.3 influences the risk of Hodgkin's lymphoma.	Hodgkin's lymphoma
24920014	Cozen W	Nat Commun	A meta-analysis of Hodgkin lymphoma reveals 19p13.3 TCF3 as a novel susceptibility locus.	Hodgkin's lymphoma
25279986	Skibola CF	Am J Hum Genet	Genome-wide Association Study Identifies Five Susceptibility Loci for Follicular Lymphoma outside the HLA Region.	Follicular lymphoma
26956414	Berndt SI	Nat Commun	Meta-analysis of genome-wide association studies discovers multiple loci for chronic lymphocytic leukemia.	Chronic lymphocytic leukemia
23349640	Vijai J	PLoS Genet	Susceptibility loci associated with specific and shared subtypes of lymphoid malignancies.	Lymphoma
23349640	Vijai J	PLoS Genet	Susceptibility loci associated with specific and shared subtypes of lymphoid malignancies.	Lymphoma
23349640	Vijai J	PLoS Genet	Susceptibility loci associated with specific and shared subtypes of lymphoid malignancies.	Lymphoma

## Sheet: HLA-DMA
PUBMEDID	FIRST AUTHOR	JOURNAL	STUDY	DISEASE/TRAIT
23382691	Lauc G	PLoS Genet	Loci associated with N-glycosylation of human immunoglobulin G show pleiotropy with autoimmune diseases and haematological cancers.	IgG glycosylation
21323541	Stanescu HC	N Engl J Med	Risk HLA-DQA1 and PLA(2)R1 alleles in idiopathic membranous nephropathy.	Idiopathic membranous nephropathy
26584805	Dorajoo R	Genes Nutr	A genome-wide association study of n-3 and n-6 plasma fatty acids in a Singaporean Chinese population.	Plasma omega-3 polyunsaturated fatty acid levels (docosahexaenoic acid)
26198764	Goes FS	Am J Med Genet B Neuropsychiatr Genet	Genome-wide association study of schizophrenia in Ashkenazi Jews.	Schizophrenia
23453885	Smoller JW	Lancet	Identification of risk loci with shared effects on five major psychiatric disorders: a genome-wide analysis.	Autism spectrum disorder, attention deficit-hyperactivity disorder, bipolar disorder, major depressive disorder, and schizophrenia (combined)

## Sheet: HLA-DMB
PUBMEDID	FIRST AUTHOR	JOURNAL	STUDY	DISEASE/TRAIT
23382691	Lauc G	PLoS Genet	Loci associated with N-glycosylation of human immunoglobulin G show pleiotropy with autoimmune diseases and haematological cancers.	IgG glycosylation
21323541	Stanescu HC	N Engl J Med	Risk HLA-DQA1 and PLA(2)R1 alleles in idiopathic membranous nephropathy.	Idiopathic membranous nephropathy
27153935	Zhang CE	J Dermatol	Variation at HLA-DPB1 is associated with dermatomyositis in Chinese population.	Dermatomyositis
27153935	Zhang CE	J Dermatol	Variation at HLA-DPB1 is associated with dermatomyositis in Chinese population.	Dermatomyositis
26198764	Goes FS	Am J Med Genet B Neuropsychiatr Genet	Genome-wide association study of schizophrenia in Ashkenazi Jews.	Schizophrenia
23453885	Smoller JW	Lancet	Identification of risk loci with shared effects on five major psychiatric disorders: a genome-wide analysis.	Autism spectrum disorder, attention deficit-hyperactivity disorder, bipolar disorder, major depressive disorder, and schizophrenia (combined)

## Sheet: HLA-DOA
PUBMEDID	FIRST AUTHOR	JOURNAL	STUDY	DISEASE/TRAIT
25758996	Pirastu N	Eur J Hum Genet	Genome-wide association analysis on five isolated populations identifies variants of the HLA-DOA gene associated with white wine liking.	Red wine liking
25758996	Pirastu N	Eur J Hum Genet	Genome-wide association analysis on five isolated populations identifies variants of the HLA-DOA gene associated with white wine liking.	White wine liking
24024966	Teumer A	J Clin Periodontol	Genome-wide association study of chronic periodontitis in a general German population.	Periodontitis (CDC/AAP)
25802187	Jiang DK	Hepatology	Genetic variants in five novel loci including CFB and CD40 predispose to chronic hepatitis B.	Chronic hepatitis B infection
27089181	Okbay A	Nat Genet	Genetic variants associated with subjective well-being, depressive symptoms, and neuroticism identified through genome-wide analyses.	Neuroticism
21804548	Hirota T	Nat Genet	Genome-wide association study identifies three new susceptibility loci for adult asthma in the Japanese population.	Asthma
27639821	Scherag A	EBioMedicine	Genetic Factors of the Disease Course after Sepsis: A Genome-Wide Study for 28Day Mortality.	Mortality in sepsis
23740775	Xie G	Arthritis Rheum	Association of granulomatosis with polyangiitis (Wegener's) with HLA-DPB1*04 and SEMA6A gene variants: evidence from genome-wide analysis.	Wegener's granulomatosis
23382691	Lauc G	PLoS Genet	Loci associated with N-glycosylation of human immunoglobulin G show pleiotropy with autoimmune diseases and haematological cancers.	IgG glycosylation
23382691	Lauc G	PLoS Genet	Loci associated with N-glycosylation of human immunoglobulin G show pleiotropy with autoimmune diseases and haematological cancers.	IgG glycosylation
23382691	Lauc G	PLoS Genet	Loci associated with N-glycosylation of human immunoglobulin G show pleiotropy with autoimmune diseases and haematological cancers.	IgG glycosylation
23382691	Lauc G	PLoS Genet	Loci associated with N-glycosylation of human immunoglobulin G show pleiotropy with autoimmune diseases and haematological cancers.	IgG glycosylation
23382691	Lauc G	PLoS Genet	Loci associated with N-glycosylation of human immunoglobulin G show pleiotropy with autoimmune diseases and haematological cancers.	IgG glycosylation
23382691	Lauc G	PLoS Genet	Loci associated with N-glycosylation of human immunoglobulin G show pleiotropy with autoimmune diseases and haematological cancers.	IgG glycosylation
23382691	Lauc G	PLoS Genet	Loci associated with N-glycosylation of human immunoglobulin G show pleiotropy with autoimmune diseases and haematological cancers.	IgG glycosylation
25758996	Pirastu N	Eur J Hum Genet	Genome-wide association analysis on five isolated populations identifies variants of the HLA-DOA gene associated with white wine liking.	Red wine liking
25758996	Pirastu N	Eur J Hum Genet	Genome-wide association analysis on five isolated populations identifies variants of the HLA-DOA gene associated with white wine liking.	White wine liking
22139419	Gieger C	Nature	New gene functions in megakaryopoiesis and platelet formation.	Platelet count

## Sheet: HLA-DOB
PUBMEDID	FIRST AUTHOR	JOURNAL	STUDY	DISEASE/TRAIT
22446962	Onouchi Y	Nat Genet	A genome-wide association study identifies three new risk loci for Kawasaki disease.	Kawasaki disease
23028341	Yang X	PLoS Genet	Genome-wide association study for serum complement C3 and C4 levels in healthy Chinese subjects.	Complement C3 and C4 levels
24586183	Medici M	PLoS Genet	Identification of novel genetic Loci associated with thyroid peroxidase antibodies and clinical thyroid disease.	Thyroid peroxidase antibody positivity
23266558	Yamazaki K	Gastroenterology	A genome-wide association study identifies 2 susceptibility Loci for Crohn's disease in a Japanese population.	Crohn's disease
26198764	Goes FS	Am J Med Genet B Neuropsychiatr Genet	Genome-wide association study of schizophrenia in Ashkenazi Jews.	Schizophrenia
4	Vijai J	PLoS Genet	Susceptibility loci associated with specific and shared subtypes of lymphoid malignancies.	Lymphoma

## Sheet: HLA-DQA1
PUBMEDID	FIRST AUTHOR	JOURNAL	STUDY	DISEASE/TRAIT
26028593	Li M	Nat Commun	Identification of new susceptibility loci for IgA nephropathy in Han Chinese.	IgA nephropathy
26028593	Li M	Nat Commun	Identification of new susceptibility loci for IgA nephropathy in Han Chinese.	IgA nephropathy
25710614	Hong X	Nat Commun	Genome-wide association study identifies peanut allergy-specific loci and evidence of epigenetic mediation in US children.	Peanut allergy
24871463	Armstrong DL	Genes Immun	GWAS identifies novel SLE susceptibility genes and explains the association of the HLA region.	Systemic lupus erythematosus
26562150	Seldin MF	Mol Med	Genome-wide Association Study of Late-Onset Myasthenia Gravis: Confirmation of TNFRSF11A, and Identification of ZBTB10 and Three Distinct HLA Associations.	Late-onset myasthenia gravis
26562150	Seldin MF	Mol Med	Genome-wide Association Study of Late-Onset Myasthenia Gravis: Confirmation of TNFRSF11A, and Identification of ZBTB10 and Three Distinct HLA Associations.	Late-onset myasthenia gravis
26562150	Seldin MF	Mol Med	Genome-wide Association Study of Late-Onset Myasthenia Gravis: Confirmation of TNFRSF11A, and Identification of ZBTB10 and Three Distinct HLA Associations.	Late-onset myasthenia gravis
21323541	Stanescu HC	N Engl J Med	Risk HLA-DQA1 and PLA(2)R1 alleles in idiopathic membranous nephropathy.	Idiopathic membranous nephropathy
27182965	Pickrell JK	Nat Genet	Detection and interpretation of shared genetic influences on 42 human traits.	Allergy
18204098	Hom G	N Engl J Med	Association of systemic lupus erythematosus with C8orf13-BLK and ITGAM-ITGAX.	Systemic lupus erythematosus
23817569	Hinds DA	Nat Genet	A genome-wide association meta-analysis of self-reported allergy identifies shared and allergy-specific susceptibility loci.	Self-reported allergy
24768677	de Boer YS	Gastroenterology	Genome-wide association study identifies variants associated with autoimmune hepatitis type 1.	Autoimmune hepatitis type-1
23291585	Fakiola M	Nat Genet	Common variants in the HLA-DRB1-HLA-DQA1 HLA class II region are associated with susceptibility to visceral leishmaniasis.	Leishmaniasis (visceral)
26316170	Demirci FY	Arthritis Rheumatol	Identification of a New Susceptibility Locus for Systemic Lupus Erythematosus on Chromosome 12 in Individuals of European Ancestry.	Systemic lupus erythematosus
27333618	Sekula P	Nephrol Dial Transplant	Genetic risk variants for membranous nephropathy: extension of and association with other chronic kidney disease aetiologies.	Membranous nephropathy
25827949	Kunz M	Exp Dermatol	Genome-wide association study identifies new susceptibility loci for cutaneous lupus erythematosus.	Cutaneous lupus erythematosus
28008999	Ostrowski J	Sci Rep	Genetic architecture differences between pediatric and adult-onset inflammatory bowel diseases in the Polish population.	Ulcerative colitis
28008999	Ostrowski J	Sci Rep	Genetic architecture differences between pediatric and adult-onset inflammatory bowel diseases in the Polish population.	Inflammatory bowel disease
21323541	Stanescu HC	N Engl J Med	Risk HLA-DQA1 and PLA(2)R1 alleles in idiopathic membranous nephropathy.	Idiopathic membranous nephropathy
22493691	Eriksson N	PLoS One	Novel associations for hypothyroidism include known autoimmune risk loci.	Hypothyroidism
21323541	Stanescu HC	N Engl J Med	Risk HLA-DQA1 and PLA(2)R1 alleles in idiopathic membranous nephropathy.	Idiopathic membranous nephropathy
21323541	Stanescu HC	N Engl J Med	Risk HLA-DQA1 and PLA(2)R1 alleles in idiopathic membranous nephropathy.	Idiopathic membranous nephropathy
21323541	Stanescu HC	N Engl J Med	Risk HLA-DQA1 and PLA(2)R1 alleles in idiopathic membranous nephropathy.	Idiopathic membranous nephropathy
21323541	Stanescu HC	N Engl J Med	Risk HLA-DQA1 and PLA(2)R1 alleles in idiopathic membranous nephropathy.	Idiopathic membranous nephropathy
21323541	Stanescu HC	N Engl J Med	Risk HLA-DQA1 and PLA(2)R1 alleles in idiopathic membranous nephropathy.	Idiopathic membranous nephropathy
21323541	Stanescu HC	N Engl J Med	Risk HLA-DQA1 and PLA(2)R1 alleles in idiopathic membranous nephropathy.	Idiopathic membranous nephropathy
21323541	Stanescu HC	N Engl J Med	Risk HLA-DQA1 and PLA(2)R1 alleles in idiopathic membranous nephropathy.	Idiopathic membranous nephropathy
21323541	Stanescu HC	N Engl J Med	Risk HLA-DQA1 and PLA(2)R1 alleles in idiopathic membranous nephropathy.	Idiopathic membranous nephropathy
21323541	Stanescu HC	N Engl J Med	Risk HLA-DQA1 and PLA(2)R1 alleles in idiopathic membranous nephropathy.	Idiopathic membranous nephropathy
21323541	Stanescu HC	N Engl J Med	Risk HLA-DQA1 and PLA(2)R1 alleles in idiopathic membranous nephropathy.	Idiopathic membranous nephropathy
21323541	Stanescu HC	N Engl J Med	Risk HLA-DQA1 and PLA(2)R1 alleles in idiopathic membranous nephropathy.	Idiopathic membranous nephropathy
21323541	Stanescu HC	N Engl J Med	Risk HLA-DQA1 and PLA(2)R1 alleles in idiopathic membranous nephropathy.	Idiopathic membranous nephropathy
21323541	Stanescu HC	N Engl J Med	Risk HLA-DQA1 and PLA(2)R1 alleles in idiopathic membranous nephropathy.	Idiopathic membranous nephropathy
21323541	Stanescu HC	N Engl J Med	Risk HLA-DQA1 and PLA(2)R1 alleles in idiopathic membranous nephropathy.	Idiopathic membranous nephropathy
21323541	Stanescu HC	N Engl J Med	Risk HLA-DQA1 and PLA(2)R1 alleles in idiopathic membranous nephropathy.	Idiopathic membranous nephropathy
25643325	Renton AE	JAMA Neurol	A Genome-wide Association Study of Myasthenia Gravis.	Myasthenia gravis
27182965	Pickrell JK	Nat Genet	Detection and interpretation of shared genetic influences on 42 human traits.	Childhood ear infection
17558408	van Heel DA	Nat Genet	A genome-wide association study for celiac disease identifies risk variants in the region harboring IL2 and IL21.	Celiac disease
20190752	Dubois PC	Nat Genet	Multiple common variants for celiac disease influencing immune gene expression.	Celiac disease
23817571	Bonnelykke K	Nat Genet	Meta-analysis of genome-wide association studies identifies ten loci influencing allergic sensitization.	Allergic sensitization
23128233	Jostins L	Nature	Host-microbe interactions have shaped the genetic architecture of inflammatory bowel disease.	Ulcerative colitis
26829030	Asgari MM	J Invest Dermatol	Identification of Susceptibility Loci for Cutaneous Squamous Cell Carcinoma.	Squamous cell carcinoma
28067908	de Lange KM	Nat Genet	Genome-wide association study implicates immune activation of multiple integrin genes in inflammatory bowel disease.	Ulcerative colitis
28067908	de Lange KM	Nat Genet	Genome-wide association study implicates immune activation of multiple integrin genes in inflammatory bowel disease.	Inflammatory bowel disease
18758464	Kugathasan S	Nat Genet	Loci on 20q13 and 21q22 are associated with pediatric-onset inflammatory bowel disease.	Inflammatory bowel disease
20694011	Ferreira RC	Nat Genet	Association of IFIH1 and other autoimmunity risk alleles with selective IgA deficiency.	Immunoglobulin A
21408207	Chung SA	PLoS Genet	Differential genetic associations for systemic lupus erythematosus based on anti-dsDNA autoantibody production.	Systemic lupus erythematosus
21408207	Chung SA	PLoS Genet	Differential genetic associations for systemic lupus erythematosus based on anti-dsDNA autoantibody production.	Systemic lupus erythematosus
21399633	Gharavi AG	Nat Genet	Genome-wide association study identifies susceptibility loci for IgA nephropathy.	Nephropathy
21502966	Weber F	Pharmacogenomics J	Single-nucleotide polymorphisms in HLA- and non-HLA genes associated with the development of antibodies to interferon-&#x003b2; therapy in multiple sclerosis patients.	Response to interferon beta therapy
22658931	Pajewski NM	Vaccine	A genome-wide association study of host genetic determinants of the antibody response to Anthrax Vaccine Adsorbed.	Immune response to anthrax vaccine
24376798	Miki D	PLoS One	HLA-DQB1*03 confers susceptibility to chronic hepatitis C in Japanese: a genome-wide association study.	Chronic hepatitis C infection
20410501	Jin Y	N Engl J Med	Variant of TYR and autoimmunity susceptibility loci in generalized vitiligo.	Vitiligo
23511034	Yang SK	Inflamm Bowel Dis	Genome-wide association study of ulcerative colitis in Koreans suggests extensive overlapping of genetic susceptibility with Caucasians.	Ulcerative colitis
23472185	Mero IL	PLoS One	Oligoclonal band status in Scandinavian multiple sclerosis patients is associated with specific genetic risk alleles.	Multiple sclerosis (OCB status)
24532677	Bossini-Castillo L	Ann Rheum Dis	A genome-wide association study of rheumatoid arthritis without antibodies against citrullinated peptides.	Rheumatoid arthritis (ACPA-negative)
21323541	Stanescu HC	N Engl J Med	Risk HLA-DQA1 and PLA(2)R1 alleles in idiopathic membranous nephropathy.	Idiopathic membranous nephropathy
21323541	Stanescu HC	N Engl J Med	Risk HLA-DQA1 and PLA(2)R1 alleles in idiopathic membranous nephropathy.	Idiopathic membranous nephropathy
21323541	Stanescu HC	N Engl J Med	Risk HLA-DQA1 and PLA(2)R1 alleles in idiopathic membranous nephropathy.	Idiopathic membranous nephropathy
21323541	Stanescu HC	N Engl J Med	Risk HLA-DQA1 and PLA(2)R1 alleles in idiopathic membranous nephropathy.	Idiopathic membranous nephropathy
25710614	Hong X	Nat Commun	Genome-wide association study identifies peanut allergy-specific loci and evidence of epigenetic mediation in US children.	Peanut allergy
26891255	Jung ES	Inflamm Bowel Dis	HLA-C*01 is a Risk Factor for Crohn's Disease.	Crohn's disease
24837172	Juyal G	Gut	Genome-wide association scan in north Indians reveals three novel HLA-independent risk loci for ulcerative colitis.	Ulcerative colitis
26502338	Bentham J	Nat Genet	Genetic association analyses implicate aberrant regulation of innate and adaptive immunity genes in the pathogenesis of systemic lupus erythematosus.	Systemic lupus erythematosus
26606652	Alarcon-Riquelme ME	Arthritis Rheumatol	GWAS in an Amerindian ancestry population reveals novel systemic lupus erythematosus risk loci and the role of European admixture.	Systemic lupus erythematosus
26606652	Alarcon-Riquelme ME	Arthritis Rheumatol	GWAS in an Amerindian ancestry population reveals novel systemic lupus erythematosus risk loci and the role of European admixture.	Systemic lupus erythematosus
26606652	Alarcon-Riquelme ME	Arthritis Rheumatol	GWAS in an Amerindian ancestry population reveals novel systemic lupus erythematosus risk loci and the role of European admixture.	Systemic lupus erythematosus
28041642	Carmona FD	Am J Hum Genet	A Genome-wide Association Study Identifies Risk Alleles in Plasminogen and P4HA2 Associated with Giant Cell Arteritis.	Giant cell arteritis
26819262	Zhou Y	Mult Scler	Genetic loci for Epstein-Barr virus nuclear antigen-1 are associated with risk of multiple sclerosis.	Epstein Barr virus nuclear antigen 1 IgG levels
26819262	Zhou Y	Mult Scler	Genetic loci for Epstein-Barr virus nuclear antigen-1 are associated with risk of multiple sclerosis.	Epstein Barr virus nuclear antigen 1 IgG levels
27723758	Bronson PG	Nat Genet	Common variants at PVT1, ATG13-AMBRA1, AHI1 and CLEC16A are associated with selective IgA deficiency.	Selective IgA deficiency
28029757	Merkel PA	Arthritis Rheumatol	Identification of functional and expression polymorphisms associated with risk for anti-neutrophil cytoplasmic autoantibody-associated vasculitis.	Antineutrophil cytoplasmic antibody-associated vasculitis
18668548	Julia A	Arthritis Rheum	Genome-wide association study of rheumatoid arthritis in the Spanish population: KLF12 as a risk locus for rheumatoid arthritis susceptibility.	Rheumatoid arthritis
19122664	Silverberg MS	Nat Genet	Ulcerative colitis-risk loci on chromosomes 1p36 and 12q15 found by genome-wide association study.	Ulcerative colitis
21779181	Gorlova O	PLoS Genet	Identification of novel genetic markers associated with clinical phenotypes of systemic sclerosis through a genome-wide association strategy.	Systemic sclerosis
21297633	Anderson CA	Nat Genet	Meta-analysis identifies 29 additional ulcerative colitis risk loci, increasing the number of confirmed associations to 47.	Ulcerative colitis
23918589	Negi S	Arthritis Rheum	A genome-wide association study reveals ARL15, a novel non-HLA susceptibility gene for rheumatoid arthritis in North Indians.	Rheumatoid arthritis
23850713	Yang SK	Gut	Genome-wide association study of Crohn's disease in Koreans revealed three new susceptibility loci and common attributes of genetic susceptibility across ethnic populations.	Crohn's disease
24204295	Han F	PLoS Genet	Genome wide analysis of narcolepsy in China implicates novel immune loci and reveals changes in association prior to versus after the 2009 H1N1 influenza pandemic.	Narcolepsy (age of onset)
23535732	Eeles RA	Nat Genet	Identification of 23 new prostate cancer susceptibility loci using the iCOGS custom genotyping array.	Prostate cancer
23212062	Fanous AH	Am J Psychiatry	Genome-wide association study of clinical dimensions of schizophrenia: polygenic effect on disorganized symptoms.	Schizophrenia
23266558	Yamazaki K	Gastroenterology	A genome-wide association study identifies 2 susceptibility Loci for Crohn's disease in a Japanese population.	Crohn's disease
25305756	Kiryluk K	Nat Genet	Discovery of new risk loci for IgA nephropathy implicates genes involved in immunity against intestinal pathogens.	IgA nephropathy
25108386	Hou S	Nat Genet	Genome-wide association analysis of Vogt-Koyanagi-Harada syndrome identifies two new susceptibility loci at 1p31.2 and 10q21.3.	Vogt-Koyanagi-Harada syndrome
25305756	Kiryluk K	Nat Genet	Discovery of new risk loci for IgA nephropathy implicates genes involved in immunity against intestinal pathogens.	IgA nephropathy
25305756	Kiryluk K	Nat Genet	Discovery of new risk loci for IgA nephropathy implicates genes involved in immunity against intestinal pathogens.	IgA nephropathy
25305756	Kiryluk K	Nat Genet	Discovery of new risk loci for IgA nephropathy implicates genes involved in immunity against intestinal pathogens.	IgA nephropathy
25305756	Kiryluk K	Nat Genet	Discovery of new risk loci for IgA nephropathy implicates genes involved in immunity against intestinal pathogens.	IgA nephropathy
25305756	Kiryluk K	Nat Genet	Discovery of new risk loci for IgA nephropathy implicates genes involved in immunity against intestinal pathogens.	IgA nephropathy
25305756	Kiryluk K	Nat Genet	Discovery of new risk loci for IgA nephropathy implicates genes involved in immunity against intestinal pathogens.	IgA nephropathy
25305756	Kiryluk K	Nat Genet	Discovery of new risk loci for IgA nephropathy implicates genes involved in immunity against intestinal pathogens.	IgA nephropathy
25305756	Kiryluk K	Nat Genet	Discovery of new risk loci for IgA nephropathy implicates genes involved in immunity against intestinal pathogens.	IgA nephropathy
25305756	Kiryluk K	Nat Genet	Discovery of new risk loci for IgA nephropathy implicates genes involved in immunity against intestinal pathogens.	IgA nephropathy
25305756	Kiryluk K	Nat Genet	Discovery of new risk loci for IgA nephropathy implicates genes involved in immunity against intestinal pathogens.	IgA nephropathy
25305756	Kiryluk K	Nat Genet	Discovery of new risk loci for IgA nephropathy implicates genes involved in immunity against intestinal pathogens.	IgA nephropathy
25616667	Goris A	Brain	Genetic variants are major determinants of CSF antibody levels in multiple sclerosis.	Immunoglobulin G index levels in multiple sclerosis
25616667	Goris A	Brain	Genetic variants are major determinants of CSF antibody levels in multiple sclerosis.	Oligoclonal band status in multiple sclerosis
26192919	Liu JZ	Nat Genet	Association analyses identify 38 susceptibility loci for inflammatory bowel disease and highlight shared genetic risk across populations.	Ulcerative colitis
26192919	Liu JZ	Nat Genet	Association analyses identify 38 susceptibility loci for inflammatory bowel disease and highlight shared genetic risk across populations.	Crohn's disease
26192919	Liu JZ	Nat Genet	Association analyses identify 38 susceptibility loci for inflammatory bowel disease and highlight shared genetic risk across populations.	Inflammatory bowel disease
25616667	Goris A	Brain	Genetic variants are major determinants of CSF antibody levels in multiple sclerosis.	Immunoglobulin G index levels in multiple sclerosis
23482656	Chen D	J Natl Cancer Inst	Genome-wide association study of susceptibility loci for cervical cancer.	Cervical cancer
24097066	Li Y	Nat Genet	A genome-wide association study in Han Chinese identifies a susceptibility locus for primary Sjogren's syndrome at 7q11.23.	Sjögren's syndrome
23850713	Yang SK	Gut	Genome-wide association study of Crohn's disease in Koreans revealed three new susceptibility loci and common attributes of genetic susceptibility across ethnic populations.	Crohn's disease
25030430	Zignego AL	Genes Immun	Genome-wide association study of hepatitis C virus- and cryoglobulin-related vasculitis.	Mixed cryoglobulinemia vasculitis in chronic hepatitis C infection
25217962	Heap GA	Nat Genet	HLA-DQA1-HLA-DRB1 variants confer susceptibility to pancreatitis induced by thiopurine immunosuppressants.	Response to thiopurine immunosuppressants in inflammatory bowel disease (pancreatitis) (azathioprine and mercaptopurine)
26291516	Miller FW	Genes Immun	Genome-wide association study identifies HLA 8.1 ancestral haplotype alleles as major genetic risk factors for myositis phenotypes.	Myositis
27182965	Pickrell JK	Nat Genet	Detection and interpretation of shared genetic influences on 42 human traits.	Asthma
26819262	Zhou Y	Mult Scler	Genetic loci for Epstein-Barr virus nuclear antigen-1 are associated with risk of multiple sclerosis.	Epstein Barr virus nuclear antigen 1 IgG levels
26819262	Zhou Y	Mult Scler	Genetic loci for Epstein-Barr virus nuclear antigen-1 are associated with risk of multiple sclerosis.	Epstein Barr virus nuclear antigen 1 IgG levels
27182965	Pickrell JK	Nat Genet	Detection and interpretation of shared genetic influences on 42 human traits.	Parkinson's disease
28076899	Taylor KE	Arthritis Rheumatol	Genome-Wide Association Analysis Reveals Genetic Heterogeneity of Sjögren's syndrome According to Ancestry.	Sjögren's syndrome
28076899	Taylor KE	Arthritis Rheumatol	Genome-Wide Association Analysis Reveals Genetic Heterogeneity of Sjögren's syndrome According to Ancestry.	Sjögren's syndrome
21131588	Slager SL	Blood	Genome-wide association study identifies a novel susceptibility locus at 6p21.3 among familial CLL.	Chronic lymphocytic leukemia
19571809	Shi J	Nature	Common variants on chromosome 6p22.1 are associated with schizophrenia.	Schizophrenia
20860503	Moffatt MF	N Engl J Med	A large-scale, consortium-based genomewide association study of asthma.	Asthma
22807686	Li S	PLoS Genet	GWAS identifies novel susceptibility loci on 6p21.32 and 21q21.3 for hepatocellular carcinoma in chronic hepatitis B virus carriers.	Hepatocellular carcinoma
24388013	Ferreira MA	J Allergy Clin Immunol	Genome-wide association analysis identifies 11 risk variants associated with the asthma with hay fever phenotype.	Asthma and hay fever
23181788	Lasky-Su J	Clin Exp Allergy	HLA-DQ strikes again: genome-wide association study further confirms HLA-DQ in the diagnosis of asthma among adults.	Asthma
26482879	Paternoster L	Nat Genet	Multi-ancestry genome-wide association study of 21,000 cases and 95,000 controls identifies new risk loci for atopic dermatitis.	Atopic dermatitis
27189021	Cook JP	Eur J Hum Genet	Multi-ethnic genome-wide association study identifies novel locus for type 2 diabetes susceptibility.	Type 2 diabetes
23770605	Berndt SI	Nat Genet	Genome-wide association study identifies multiple risk loci for chronic lymphocytic leukemia.	Chronic lymphocytic leukemia
23349640	Vijai J	PLoS Genet	Susceptibility loci associated with specific and shared subtypes of lymphoid malignancies.	Lymphoma
23349640	Vijai J	PLoS Genet	Susceptibility loci associated with specific and shared subtypes of lymphoid malignancies.	Lymphoma
23349640	Vijai J	PLoS Genet	Susceptibility loci associated with specific and shared subtypes of lymphoid malignancies.	Lymphoma

## Sheet: HLA-DQA2
PUBMEDID	FIRST AUTHOR	JOURNAL	STUDY	DISEASE/TRAIT
24940741	Chang SW	PLoS One	A genome-wide association study on chronic HBV infection and its clinical progression in male Han-Taiwanese.	Chronic hepatitis B infection
26379185	Garcia-Etxebarria K	PLoS One	No Major Host Genetic Risk Factor Contributed to A(H1N1)2009 Influenza Severity.	Mild influenza (H1N1) infection
20596022	Petukhova L	Nature	Genome-wide association study in alopecia areata implicates both innate and adaptive immunity.	Alopecia areata
22493691	Eriksson N	PLoS One	Novel associations for hypothyroidism include known autoimmune risk loci.	Hypothyroidism
21804548	Hirota T	Nat Genet	Genome-wide association study identifies three new susceptibility loci for adult asthma in the Japanese population.	Asthma
20711174	Hor H	Nat Genet	Genome-wide association study identifies new HLA class II haplotypes strongly protective against narcolepsy.	Narcolepsy
24940741	Chang SW	PLoS One	A genome-wide association study on chronic HBV infection and its clinical progression in male Han-Taiwanese.	Chronic hepatitis B infection
22075330	Granada M	J Allergy Clin Immunol	A genome-wide association study of plasma total IgE concentrations in the Framingham Heart Study.	IgE levels
21408207	Chung SA	PLoS Genet	Differential genetic associations for systemic lupus erythematosus based on anti-dsDNA autoantibody production.	Systemic lupus erythematosus
21408207	Chung SA	PLoS Genet	Differential genetic associations for systemic lupus erythematosus based on anti-dsDNA autoantibody production.	Systemic lupus erythematosus
23382691	Lauc G	PLoS Genet	Loci associated with N-glycosylation of human immunoglobulin G show pleiotropy with autoimmune diseases and haematological cancers.	IgG glycosylation
23382691	Lauc G	PLoS Genet	Loci associated with N-glycosylation of human immunoglobulin G show pleiotropy with autoimmune diseases and haematological cancers.	IgG glycosylation
23382691	Lauc G	PLoS Genet	Loci associated with N-glycosylation of human immunoglobulin G show pleiotropy with autoimmune diseases and haematological cancers.	IgG glycosylation
23472185	Mero IL	PLoS One	Oligoclonal band status in Scandinavian multiple sclerosis patients is associated with specific genetic risk alleles.	Multiple sclerosis (OCB status)
23053960	Lee YH	Mol Biol Rep	Genome-wide pathway analysis of genome-wide association studies on systemic lupus erythematosus and rheumatoid arthritis.	Systemic lupus erythematosus
23284291	Hancock DB	PLoS Genet	Genome-wide joint meta-analysis of SNP and SNP-by-smoking interaction identifies novel loci for pulmonary function.	Pulmonary function (smoking interaction)
23284291	Hancock DB	PLoS Genet	Genome-wide joint meta-analysis of SNP and SNP-by-smoking interaction identifies novel loci for pulmonary function.	Pulmonary function (smoking interaction)
25710614	Hong X	Nat Commun	Genome-wide association study identifies peanut allergy-specific loci and evidence of epigenetic mediation in US children.	Peanut allergy
24871463	Armstrong DL	Genes Immun	GWAS identifies novel SLE susceptibility genes and explains the association of the HLA region.	Systemic lupus erythematosus
27539887	Chahal HS	Nat Commun	Genome-wide association study identifies 14 novel risk alleles associated with basal cell carcinoma.	Basal cell carcinoma
28041642	Carmona FD	Am J Hum Genet	A Genome-wide Association Study Identifies Risk Alleles in Plasminogen and P4HA2 Associated with Giant Cell Arteritis.	Giant cell arteritis
28029757	Merkel PA	Arthritis Rheumatol	Identification of functional and expression polymorphisms associated with risk for anti-neutrophil cytoplasmic autoantibody-associated vasculitis.	Vasculitis associated with antineutrophil cytoplasmic antibody reactive to myeloperoxidase
26891255	Jung ES	Inflamm Bowel Dis	HLA-C*01 is a Risk Factor for Crohn's Disease.	Crohn's disease
28166213	Wain LV	Nat Genet	Genome-wide association analyses for lung function and chronic obstructive pulmonary disease identify new loci and potential druggable targets.	Lung function (FEV1)
18668548	Julia A	Arthritis Rheum	Genome-wide association study of rheumatoid arthritis in the Spanish population: KLF12 as a risk locus for rheumatoid arthritis susceptibility.	Rheumatoid arthritis
23918589	Negi S	Arthritis Rheum	A genome-wide association study reveals ARL15, a novel non-HLA susceptibility gene for rheumatoid arthritis in North Indians.	Rheumatoid arthritis
20305777	Nakajima M	PLoS One	New sequence variants in HLA class II/III region associated with susceptibility to knee osteoarthritis identified by genome-wide association study.	Knee osteoarthritis
21102463	Franke A	Nat Genet	Genome-wide meta-analysis increases to 71 the number of confirmed Crohn's disease susceptibility loci.	Crohn's disease
24782177	Jiang L	Arthritis Rheumatol	Novel risk loci for rheumatoid arthritis in Han Chinese and congruence with risk variants in Europeans.	Rheumatoid arthritis
24782177	Jiang L	Arthritis Rheumatol	Novel risk loci for rheumatoid arthritis in Han Chinese and congruence with risk variants in Europeans.	Rheumatoid arthritis
24782177	Jiang L	Arthritis Rheumatol	Novel risk loci for rheumatoid arthritis in Han Chinese and congruence with risk variants in Europeans.	Rheumatoid arthritis
23146381	Levin AM	J Allergy Clin Immunol	A meta-analysis of genome-wide association studies for serum total IgE in diverse study populations.	IgE levels
23266558	Yamazaki K	Gastroenterology	A genome-wide association study identifies 2 susceptibility Loci for Crohn's disease in a Japanese population.	Crohn's disease
25673413	Locke AE	Nature	Genetic studies of body mass index yield new insights for obesity biology.	Body mass index
25673413	Locke AE	Nature	Genetic studies of body mass index yield new insights for obesity biology.	Body mass index
26291516	Miller FW	Genes Immun	Genome-wide association study identifies HLA 8.1 ancestral haplotype alleles as major genetic risk factors for myositis phenotypes.	Myositis
26291516	Miller FW	Genes Immun	Genome-wide association study identifies HLA 8.1 ancestral haplotype alleles as major genetic risk factors for myositis phenotypes.	Myositis
28076899	Taylor KE	Arthritis Rheumatol	Genome-Wide Association Analysis Reveals Genetic Heterogeneity of Sj├Âgren's Syndrome According to Ancestry.	Sj├Âgren's syndrome
28067908	de Lange KM	Nat Genet	Genome-wide association study implicates immune activation of multiple integrin genes in inflammatory bowel disease.	Ulcerative colitis
28067908	de Lange KM	Nat Genet	Genome-wide association study implicates immune activation of multiple integrin genes in inflammatory bowel disease.	Inflammatory bowel disease
22693455	Perry JR	PLoS Genet	Stratifying type 2 diabetes cases by BMI identifies genetic risk variants in LAMA1 and enrichment for risk variants in lean compared to obese cases.	Type 2 diabetes
23349640	Vijai J	PLoS Genet	Susceptibility loci associated with specific and shared subtypes of lymphoid malignancies.	Lymphoma
23349640	Vijai J	PLoS Genet	Susceptibility loci associated with specific and shared subtypes of lymphoid malignancies.	Lymphoma

[truncated: 4 more sheets: HLA-DQB1, HLA-DQB2, HLA-DPB1, HLA-DPB2]
